# Supplementary material for: Molecular and Phenotypic Characterization of Multidrug-Resistant Aspergillus fumigatus Clinical Isolates in Republic of Korea
Source: J Fungi (Basel). 2026 Apr 22;12(5):302. doi: 10.3390/jof12050302 (PMC13207743; doi:10.3390/jof12050302)
Supplement: Supplementary file 1 [file jof-12-00302-s001.zip]

Archive with 1 entries (1 files):
- jof-4242383-supplementary.pdf
